# Supplementary material for: Identification, distribution and molecular evolution of the pacifastin gene family in Metazoa
Source: BMC Evol Biol. 2009 May 12;9:97. doi: 10.1186/1471-2148-9-97 (PMC2689174; doi:10.1186/1471-2148-9-97)
Supplement: Additional file 2 — Overview of all identified and predicted pacifastin-related precursors according to their phylogenetic classification; (sub)phylum, family and species. Species of which a complete or partially assembled non mitochondrial genome is known are indicated by an | and species, in which the pacifastin gene structure was studied, are marked in red. For each pacifastin-related precursor the number of the PLD-related domains is given. In addition, the molecular nature of the PP-(encoding) sequences and the associated accession numbers are given. Partial sequences (ORF or protein) are indicated by an *. [file 1471-2148-9-97-S2.xls]

## Sheet: Supplement2
							source
(Sub)phylum	Family	Species	Genome	ESTs	PP	PLDs	G	G+E	E	C	P
PLACOZOA
		Trichoplax adhaerens	۷	-	TAPP-1	42	۷	x			XP_002117942
ONYCHOPHORA
	Peripatidae	Epiperipatus sp.	x	+/-	EpSPP-1*	4	x	x	AM500380
									AM500398
CRUSTACEA
Calanoida	Calanidae	Calanus finmarchicus	۷	+	CFPP-1*	2	x	x	FG342694
					CFPP-2	1	x	x	EH667113
Peracarida	Gammaridae	Gammarus pulex	x	+	GPPP-1*	3	x	x	EH271556
Decapoda	Penaeidae	Litopenaeus vannamei	۷	+	LVPP-1	3	x	x	FE073365
	Nephropidae	Homarus americanus	۷	+	HAPP-1*	4	x	x	FC556149
									FD699230
	Portunidae	Carcinus maenas	۷	+	CMPP-1	5	x	x	DV467726
	Porcellanidae	Petrolisthes cinctipes	x	+	PCPP-1	4	x	x	FE758891
									FE838960
									FE799996
	Varunidae	Eriicheir sinensis	۷	+	ErSPP-1	6	x	x	EU626071
	Astacidae	Pacifastacus leniusculus	x	-	PLPP-1	9	x	x			U81825**
HEXAPODA
Collembola	Isotomidae	Folsomia candida	x	+	FCPP-1	3	x	x	EV476471
									EV475638
Orthoptera	Gryllacrididae	Gryllus bimaculatus	x	+	GBPP-1	1	x	x	DC445568
									DC445218
									DC445368
	Acrididae	Schistocerca gregaria	x	-	SGPP-1	2	x	x		Y09605	CAA70818**
					SGPP-2	1	x	x		Y09606	CAA70819**
					SGPP-3a	3	x	x		AJ437311	CAD24808**
					SGPP-3p	3	x	x		AJ437310
					SGPP-4a	2	x	x		AJ870987
					SGPP-4t	2	x	x		AJ299736
					SGPP-5	3	x	x		AJ621427
		Locusta migratoria	x	+	LMPP-1	2	x	x		Z22805	CAA80462**
					LMPP-2	3	x	x		AJ419777	CAD11969**
					LMPP-3	4	x	x		AJ419778	CAD11970**
Blattaria	Blattellinae	Blatella germanica	x	+/-	BGPP-1	4	x	x	FG127648
									FG127714
Isoptera	Termopsinae	Hodotermopsis sjoestedti	x	+/-	HSPP-1	5	x	x	DC239269
Coleoptera	Tenebrionidae	Tribolium castaneum	۷	+	TCPP-1a	2	۷	۷	ES544798
									ES544877
					TCPP-1b	2	۷	۷	ES544915
									ES544915
					TCPP-2a	2	۷	۷	DN651254
									ES544625
					TCPP-2b	2	۷	۷	DT786572
									DT796384
	Hydrophiloidae	Dascillus cervinus	x	-	DCPP-1	5	x	x	CV154337
	Colymbetinae	Georissus sp.	x	-	MCPP-1	2	x	x	CV157965
		Meladema coriacea	x	-	MCPP-1*	2	x	x	BQ477255
	Cicindelidae	Cicindela campestris	x	-	CCPP-1*	1	x	x	BQ475192
	Lampyridae	Pyrocoelia rufa	x	-	PRPP-1	1	x	x	TT003791
	Elateridae	Agriotes lineatus	x	-	ALPP-1	1	x	x	CV160361
	Chrysomelidae	Diabrotica virgifera v.	x	+	DVPP-1*	1	x	x	EW769058
									EW765171
Mecoptera	Panorpidae	Panorpa vulgaris	x	-	PVPP-1	4	x	x	CV176916
Siphonaptera	Pulicidae	Ctenocephalides felis	x	+/-	CFPP-1*	2	x	x	BF779781
					CFPP-2*	3	x	x	BM058348
Diptera	Culicidae	Culex quinquefasciatus	۷	+	CQPP-1*	9	x	x	FF230707
									FF198276
									FF183238
		Armigeres subalbatus	x	+	ASPP-1*	7	x	x	EU207684
					ASPP-2*	1	x	x	AY440036
		Aedes aegypti	۷	+	AAPP-1	7	۷	۷	AY432935		XP_001647959
		Anopheles gambiae	۷	+	AGPP-1	4	۷	۷	BM654483		XP_309331
									BX607391
									BX607380
	Chironomidae	Belgica antarctica	x	-	BAPP-1*	3	x	x		DQ507280
	Psychododae	Phlebotomus papatasi	۷	+	PPPP-1	5	x	x	FG109992
									EY209898
									EX474360
		Lutzomyia longipalpis	۷	+	LLPP-1	3	x	x	AM097383
									EW989852
Lepidoptera	Noctuidae	Spodoptera frugiperda	۷	+	SFPP-1	3	x	x	DY793912
									DY792930
									DY794432
	Bombycidae	Bombyx mori	۷	+	BMPP-1	13	۷	۷	AV401970
									AU003467
									Bb:BMC008424
	Saturniidae	Antheraea mylitta	x	+/-	AnMPP-1	3	x	x	Bb: AMC00884
		Samia cynthia ricini	x	+	SCPP-1	4	x	x	DC861818
	Nymphalidae	Heliconius erato	x	+	HEPP-1*	4	x	x	Bb:HEC08249
									Bb:EL597297
									Bb:EL603221
					HEPP-2*	4	x	x	Bb:HEC00265
									Bb:CV526181
									Bb:DT662642
		Danaus plexippus	x	+	DPPP-1*	4	x	x	EY266686
					DPPP-2*	3	x	x	EY263986
	Sphingidae	Manduca sexta	x	+/-	MSPP-1	6	x	x	A1234473
									A1234474
	Tortricidae	Epiphyas postvittana	x	+	EPPP-1*	3	x	x	EV810064
Hymenoptera	Apidae	Apis melifera	۷	+	ApMPP-1	1	۷	x			Q8T0W2**
	Pteromalidae	Nasonia vitripennis	۷	+	NVPP-1	4	۷	۷	ES635493		XP_001601472
					NVPP-2	5	۷	۷	ES640621		XP_001606768
					NVPP-3	3	۷	x			XP_001599880
					NVPP-4	4	۷	۷	ES646138		XP_001606763
					NVPP-5	1	۷	۷	ES645178		XP_001604586
									EV429014
					NVPP-6	1	۷	x			XP_001607610
					NVPP-7	1	۷	۷	EV431495		XP_001608183
					NVPP-8	3	۷	x			XP_001601714
		Nasonia Giraulti	۷	+	NGPP-1	1	x	x	ES622034
									ES62205
					NGPP-2	1	x	x	ES619217
									ES621049
									ES6200361
					NGPP-3	1	x	x	ES620439
					NGPP-4	1	x	x	ES630148
					NGPP-5	1	x	x	ES615154
	Ichneumonidae	Pimpla hypochondriaca	x	-	PHPP-1	3	x	x			Q8T0W2**
	Formicidae	Solenopsis invicta	x	+	SIPP-1*	1	x	x	EE128229
Hemiptera	Aphididae	Myzus persicae	x	+	MPPP-1	1	x	x	EE261274
									DW013529
		Acyrthosiphon pisum	۷	+	APPP-1	1	۷	۷	CN762293
									FF308504
									FF307314
	Delphacidae	Nilaparvata lugens	x	+	NLPP-1	1	x	x	DB828510
	Reduviidae	Rhodnius prolixus	۷	+	RPPP-1*	2	x	x	FD776377
									FD777938
									FD776465
		Triatoma infestans	x	+/-	TIPP-1	2	x	x	DQ830765
	Lygaeinae	Oncopeltus fasciatus	x	+/-	OFPP-1*	1	x	x	ABN54469
	Cicadellidae	Oncometopia nigricans	x	+	ONPP-1	2	x	x	DN474303
		Graphocephala atropunctata	x	+	GAPP-1	2	x	x	EH656167
Phthiraptera	Pediculidae	Pediculus humanus	۷	+/-	PHPP-1	1	۷	۷	CB887114
									CB887373
					PHPP-2	2	۷	۷	CB886945
*	partial sequence
**	purified protein
Bb	Butterflybase ID
+	5000<ESTs
+/-	1000<ESTS<5000
-	ESTs<1000
Species	gene structure analyzed
PP/PP/PP	othologue
